# Supplementary material for: Exploring a career pathway for home support workers in Ireland: a systematic scoping review of the international evidence
Source: Front Health Serv. 2024 Mar 13;4:1360920. doi: 10.3389/frhs.2024.1360920 (PMC10967662; doi:10.3389/frhs.2024.1360920)
Supplement: Supplementary file 1 [file Datasheet1.zip]

Archive with 4 entries (3 files):
- Data Sheet 1_v1/
- Data Sheet 1_v1/Bibliography of included literature.DOCX
- Data Sheet 1_v1/Home support worker role terminology.DOCX
- Data Sheet 1_v1/Thematic Code Framework.DOCX
